# Supplementary material for: Chaparral Shrub Hydraulic Traits, Size, and Life History Types Relate to Species Mortality during California’s Historic Drought of 2014
Source: PLoS One. 2016 Jul 8;11(7):e0159145. doi: 10.1371/journal.pone.0159145 (PMC4938587; doi:10.1371/journal.pone.0159145)
Supplement: S1 Data — (XLSX) [file pone.0159145.s004.xlsx]

## Sheet: PQS data
Venturas MD, MacKinnon ED, Dario HL, Jacobsen AL, Pratt RB, Davis SD. Chaparral shrub hydraulic traits, size, and life history types relate to species mortality during California’s historic drought of 2014.
Corresponding author: Martin Venturas, martin.venturas@gmail.com
This table contains the data from the point quarter sampling performed in Cold Creek Canyon Preserve of the Santa Monica Mountains, California, USA (N 34º 05’, W 118º 39’) in February - March 2014. Figures 2-3, Tables 2-3 and generalized linear models are derived from this dataset.
Description of table headers and data coding.
Point: Number that identifies the randomly selected point. Coding: 1-63.
Quarter: Number that identifies the quarter within a sampling point. Coding: 1-4.
ID #: Unique identification number assigned to each plant sampled.
Species: Species of the plant measured in the point quarter sampling. Coding: AF, Adenostoma fasciculatum; AG, Arctostaphylos glauca; AS, Adenostoma sparsifolium; CC, Ceanothus cuneatus; CS, Ceanothus spinosus; ML, Malosma laurina; RI, Rhamnus ilicifolia; RO, Rhus ovata.
Distance to plant (m): Distance from the centre of the randomly selected point to the closest plant within a quarter (selected plant) expressed in meters.
Basal diameter (m): Basal diameter of the selected plant expressed in meters.
Crown diameter (m): Crown diameter of the selected plant expressed in meters.
Height (m): Height of the selected plant expressed in meters.
Death: Variable determining if the plant was dead or alive at the time of the sampling. Coding: 0, dead; 1, live.
Point	Quarter	ID #	Species	Distance to plant (m)	Basal diameter (m)	Crown diameter (m)	Height (m)	Death
1	1	1.1	AF	3.07	0.35	3.65	1.96	1
1	2	1.2	CC	3.2	0.08	1.51	2.7	0
1	3	1.3	CC	2.28	0.11	1.97	2.91	0
1	4	1.4	AF	2.87	0.36	2.4	2.57	1
2	1	2.1	CC	1.724	0.07	0.76	2.65	0
2	2	2.2	AS	1.4	0.7	3.8	3.1	1
2	3	2.3	AF	2.2	0.26	2.58	2.21	1
2	4	2.4	CC	1.37	0.05	0.8	2.7	0
3	1	3.1	CC	0.94	0.08	2.82	3.1	0
3	2	3.2	CC	1.38	0.1	1.48	2.24	0
3	3	3.3	AF	1.39	0.06	1.14	1.72	0
3	4	3.4	AS	2.28	0.79	3.2	4.5	1
4	1	4.1	AF	1.34	0.3	0.95	2.3	0
4	2	4.2	CC	1	0.06	2	2.9	0
4	3	4.3	AF	3.58	0.29	3	2.6	1
4	4	4.4	AF	2.2	0.47	2.34	3.4	0
5	1	5.1	AF	0.62	0.61	2.93	2.93	1
5	2	5.2	AF	2.09	0.27	2.56	2.86	1
5	3	5.3	AF	1.23	0.26	2.12	2.08	0
5	4	5.4	CC	1.42	0.085	2.91	3.45	1
6	1	6.1	CC	0.09	0.05	0.39	2.95	0
6	2	6.2	AF	0.56	0.05	0.94	1.39	0
6	3	6.3	AG	1.27	0.04	1.44	2	1
6	4	6.4	AF	0.18	0.06	1.1	1.42	0
7	1	7.1	AF	0.65	0.05	1.05	1.4	0
7	2	7.2	AF	2.48	0.6	1.3	2.6	1
7	3	7.3	CC	1.27	0.075	1	2	0
7	4	7.4	AF	0.7	0.03	1.3	1.7	0
8	1	8.1	AF	2.3	0.34	2.1	2.32	0
8	2	8.2	CC	0.94	0.05	2.11	2.2	1
8	3	8.3	CC	0.99	0.06	1	3	0
8	4	8.4	CC	1.09	0.08	1.27	2.56	1
9	1	9.1	CC	0.44	0.05	0.89	2.41	0
9	2	9.2	AF	0.29	0.32	2.04	1.82	1
9	3	9.3	CC	0.29	0.03	0.56	1.92	0
9	4	9.4	AF	1	0.015	0.56	1.13	0
10	1	10.1	AG	0.54	0.025	0.9	0.97	0
10	2	10.2	CC	0.34	0.015	0.6	0.98	0
10	3	10.3	CC	0.43	0.03	0.44	1.24	0
10	4	10.4	AF	1.24	0.015	0.12	1.01	0
11	1	11.1	AG	0.46	0.09	1.97	1.8	0
11	2	11.2	AG	0.73	0.04	1.1	2.11	0
11	3	11.3	CC	0.92	0.025	0.48	1.46	0
11	4	11.4	AG	0.28	0.03	1.81	2.25	1
12	1	12.1	CC	0.56	0.005	0.17	0.28	0
12	2	12.2	CC	0.16	0.005	0.39	0.42	1
12	3	12.3	AF	0.7	0.01	0.54	1.59	1
12	4	12.4	CC	0.45	0.01	0.7	1.16	1
13	1	13.1	AG	0.29	0.03	0.99	2.37	1
13	2	13.2	AF	0.26	0.015	0.37	1.98	1
13	3	13.3	CC	0.22	0.025	0.63	2.05	0
13	4	13.4	AF	0.67	0.05	1.97	2.47	1
14	1	14.1	AG	0.29	0.005	0.36	0.79	0
14	2	14.2	AG	0.29	0.07	0.97	1.65	0
14	3	14.3	AF	1	0.01	0.27	0.41	0
14	4	14.4	AF	0.35	0.04	0.45	0.81	0
15	1	15.1	AG	0.49	0.01	0.49	1.36	1
15	2	15.2	AF	1.42	0.02	0.28	1.77	0
15	3	15.3	AS	0.9	0.69	3.32	3.67	1
15	4	15.4	AF	0.77	0.015	0.36	0.42	0
16	1	16.1	CS	0.47	0.05	1.9	2.42	0
16	2	16.2	AF	0.4	0.01	0.36	0.83	1
16	3	16.3	AF	0.92	0.37	2.5	2.67	1
16	4	16.4	AS	0.67	0.57	2.61	4	1
17	1	17.1	AS	0.87	0.54	3.2	3.54	1
17	2	17.2	ML	1.76	0.09	0.79	1.95	1
17	3	17.3	CS	0.17	0.12	0.95	3.21	0
17	4	17.4	AF	1.18	0.03	0.51	2.54	1
18	1	18.1	CS	0.06	0.09	1.19	2.23	1
18	2	18.2	CS	0.67	0.02	0.96	1.98	0
18	3	18.3	AS	1.07	0.82	4.2	4.1	1
18	4	18.4	CC	1.89	0.025	0.35	0.79	1
19	1	19.1	CS	0.59	0.025	0.34	2.21	0
19	2	19.2	CC	1.34	0.015	0.25	1.76	1
19	3	19.3	CS	0.51	0.02	0.97	2	0
19	4	19.4	CC	0.36	0.02	0.59	2.75	1
20	1	20.1	CS	0.57	0.05	0.97	3.98	0
20	2	20.2	CC	0.51	0.035	0.94	3.87	1
20	3	20.3	CS	0.7	0.55	1.52	4.25	0
20	4	20.4	CS	0.66	0.045	1.17	4.6	0
21	1	21.1	AG	0.49	0.02	0.31	0.89	0
21	2	21.2	RO	0.47	0.7	2.98	3.15	1
21	3	21.3	RO	0.63	0.75	3.98	3.35	1
21	4	21.4	CS	0.88	0.055	0.94	4.2	0
22	1	22.1	AF	1	0.01	0.54	1.1	0
22	2	22.2	AF	0.62	0.06	1.25	1.82	0
22	3	22.3	AF	0.85	0.02	0.13	0.7	0
22	4	22.4	AF	0.74	0.06	0.61	1.98	1
23	1	23.1	CC	1.1	0.04	1.23	2.1	0
23	2	23.2	AF	0.55	0.07	1	1.58	0
23	3	23.3	AF	1.6	0.035	1.14	1.49	0
23	4	23.4	AF	1.71	0.48	2.34	2.79	1
24	1	24.1	CC	1.08	0.03	1.5	1.41	1
24	2	24.2	AF	1.12	0.02	0.23	0.48	0
24	3	24.3	AF	0.83	0.05	0.66	0.97	0
24	4	24.4	AF	0.85	0.03	0.16	0.49	0
25	1	25.1	AF	0.75	0.71	3.2	1.34	1
25	2	25.2	AF	1.82	0.21	1.1	1.51	0
25	3	25.3	CC	1	0.04	0.76	1.82	1
25	4	25.4	CC	0.78	0.06	1.27	2.47	0
26	1	26.1	AF	1.7	0.19	2.5	1.3	1
26	2	26.2	AF	0.9	0.01	0.29	0.44	1
26	3	26.3	AF	0.53	0.02	0.28	0.45	0
26	4	26.4	AS	0.55	0.04	0.9	1.1	1
27	1	27.1	AF	0.79	0.03	0.58	0.94	0
27	2	27.2	AG	1	0.25	0.47	1.18	0
27	3	27.3	AF	0.07	0.03	0.92	1.74	0
27	4	27.4	CC	0.67	0.035	0.77	1.82	1
28	1	28.1	AF	2.24	0.75	1.26	2.81	0
28	2	28.2	CC	0.31	0.06	0.82	2.24	0
28	3	28.3	CC	1.02	0.04	0.58	2.04	0
28	4	28.4	AF	0.51	0.025	0.47	0.9	0
29	1	29.1	ML	0.31	0.73	2.5	3.33	1
29	2	29.2	AF	0.92	0.005	0.38	0.63	1
29	3	29.3	ML	1	0.47	1.07	3.3	1
29	4	29.4	ML	1	0.28	1.5	3.06	1
30	1	30.1	AF	0.73	0.016	0.11	0.4	0
30	2	30.2	AF	0.53	0.05	1.4	2	1
30	3	30.3	AF	0.76	0.015	0.22	0.3	1
30	4	30.4	AF	0.24	0.02	0.22	0.32	0
31	1	31.1	CS	0.62	0.07	2.63	3.5	0
31	2	31.2	CC	1.66	0.06	1.19	3.57	0
31	3	31.3	CC	0.51	0.055	1.14	3.17	0
31	4	31.4	CC	0.66	0.03	0.6	3.18	0
32	1	32.1	AF	1.53	0.35	0.57	1.7	0
32	2	32.2	AF	1.92	0.03	0.65	1.83	0
32	3	32.3	CC	1.3	0.11	1.5	2	0
32	4	32.4	AF	0.41	0.02	0.08	0.37	0
33	1	33.1	CC	1.2	0.05	1.22	2.61	1
33	2	33.2	CC	0.42	0.08	0.83	3.24	0
33	3	33.3	CC	0.61	0.08	0.91	3.17	0
33	4	33.4	CC	2.86	0.05	1.17	3.05	0
34	1	34.1	CC	1.65	0.04	0.9	1.93	0
34	2	34.2	CC	1.2	0.09	1.76	2.3	0
34	3	34.3	AF	0.36	0.03	0.17	0.36	0
34	4	34.4	AF	1.8	0.035	0.71	1.24	0
35	1	35.1	AF	0.82	0.03	0.84	2.27	0
35	2	35.2	AG	0.79	0.04	0.98	3	0
35	3	35.3	CC	0.623	0.045	1.67	3	0
35	4	35.4	CC	0.45	0.06	1.25	3.21	0
36	1	36.1	CC	1.15	0.02	0.99	1.66	1
36	2	36.2	CC	0.29	0.04	0.76	2.3	0
36	3	36.3	AF	0.59	0.025	0.79	2.24	0
36	4	36.4	CC	0.38	0.02	0.63	1.12	0
37	1	37.1	CC	1.3	0.24	3.3	5	0
37	2	37.2	AS	2.1	0.08	1.06	3.4	1
37	3	37.3	CC	0.77	0.27	1.5	5	0
37	4	37.4	CC	2.94	0.16	3.1	4.8	0
38	1	38.1	AG	0.55	0.07	2.55	2.75	1
38	2	38.2	CC	0.5	0.04	0.93	2.35	0
38	3	38.3	AF	0.31	0.025	0.73	1.29	0
38	4	38.4	AF	1.06	0.02	0.29	1.73	0
39	1	39.1	AF	1.02	0.735	0.72	1.23	0
39	2	39.2	AF	0.54	0.015	1.26	1.9	0
39	3	39.3	CC	0.47	0.03	0.48	1.64	0
39	4	39.4	AF	1.14	0.03	1.02	1.58	0
40	1	40.1	CS	1.02	0.02	2.4	3	0
40	2	40.2	RI	0.75	0.4	1.9	3.2	0
40	3	40.3	AS	2.03	0.07	0.49	4.75	0
40	4	40.4	AS	1	0.92	4	5.1	1
41	1	41.1	RI	1.39	0.24	2	2.1	0
41	2	41.2	AF	1.33	0.06	1.29	1.93	1
41	3	41.3	CC	1.46	0.06	0.92	2.35	1
41	4	41.4	AS	0.82	1.08	4.5	4.5	1
42	1	42.1	AG	1.07	0.08	1.85	3.66	0
42	2	42.2	CC	0.33	0.05	1.87	3.69	0
42	3	42.3	AF	1.42	0.29	1.98	2.17	1
42	4	42.4	AG	1.04	0.05	1.9	3.27	0
43	1	43.1	AS	0.12	0.42	3.85	4.5	1
43	2	43.2	AG	0.43	0.03	2	2.38	1
43	3	43.3	AG	0.52	0.045	2.05	3.18	1
43	4	43.4	AG	0.89	0.055	3.43	4	1
44	1	44.1	CC	1.53	0.07	1.15	2.73	0
44	2	44.2	AG	1.47	0.1	2.88	2.7	1
44	3	44.3	AF	1.2	0.23	1.6	1.64	0
44	4	44.4	CC	0.74	0.45	0.67	2.8	1
45	1	45.1	AS	1.22	0.63	2.95	4.2	1
45	2	45.2	AF	1.86	0.21	1.35	2.89	0
45	3	45.3	AF	1.32	0.23	3.15	0.97	0
45	4	45.4	AF	0.74	0.41	1.73	2.35	0
46	1	46.1	AF	2.6	0.05	1.3	0.97	0
46	2	46.2	AS	2.05	0.59	3.5	3.2	0
46	3	46.3	AS	1.8	0.84	3.75	4.2	1
46	4	46.4	AF	1.55	0.33	2.5	2.18	1
47	1	47.1	CC	0.81	0.7	1.2	0.41	1
47	2	47.2	AG	0.58	0.55	0.97	2.13	0
47	3	47.3	AS	2.49	0.86	3.2	4.7	1
47	4	47.4	CC	1.48	0.65	1.84	3.87	1
48	1	48.1	AS	0.31	0.19	2.98	4	1
48	2	48.2	CC	2.27	0.2	2.53	4.1	0
48	3	48.3	RI	1.11	0.31	3.55	3.75	0
48	4	48.4	CC	3.12	0.11	3.32	3.9	0
49	1	49.1	CC	1.5	0.08	1.5	4.25	0
49	2	49.2	CC	3	0.5	2.4	3.4	1
49	3	49.3	CC	0.92	0.1	2.5	3.8	1
49	4	49.4	AS	3.6	0.98	3	4	1
50	1	50.1	AS	0.81	0.58	3.24	4.2	1
50	2	50.2	CC	1	0.055	1.72	3.33	0
50	3	50.3	CC	1.78	0.055	0.84	3.35	0
50	4	50.4	AS	1.57	0.84	5	4.5	1
51	1	51.1	AF	0.5	0.17	2.98	2.56	0
51	2	51.2	AG	0.19	0.55	0.97	3.14	0
51	3	51.3	AG	1.12	0.05	1.24	2.14	0
51	4	51.4	AG	0.67	0.05	1.67	2.8	0
52	1	52.1	AS	1.3	0.14	2.5	3.3	1
52	2	52.2	AS	0.83	0.54	6	4.5	1
52	3	52.3	AS	0.73	0.08	4.3	2	1
52	4	52.4	CC	0.72	0.11	2	4.3	0
53	1	53.1	CC	0.08	0.01	0.13	1.51	0
53	2	53.2	AF	0.04	0.005	0.47	2.85	0
53	3	53.3	AG	0.16	0.03	0.55	1.67	0
53	4	53.4	AG	0.17	0.02	0.53	1.5	0
54	1	54.1	CC	0.85	0.02	0.37	1.64	0
54	2	54.2	AG	0.29	0.01	0.39	1.14	0
54	3	54.3	CC	0.36	0.005	0.32	1.17	0
54	4	54.4	AG	0.51	0.01	0.69	1.1	0
55	1	55.1	AF	0.02	0.035	1.52	1.46	1
55	2	55.2	CC	0.68	0.025	0.47	1.96	0
55	3	55.3	AG	0.41	0.05	1.59	2.47	0
55	4	55.4	AF	1.1	0.045	0.78	3.27	1
56	1	56.1	AG	0.14	0.025	0.42	2.17	0
56	2	56.2	AF	0.08	0.005	0.35	0.996	0
56	3	56.3	AF	0.54	0.01	0.71	2.37	1
56	4	56.4	AG	0.13	0.005	0.38	0.47	0
57	1	57.1	AG	0.27	0.005	0.35	0.86	0
57	2	57.2	AG	0.42	0.02	0.68	1.86	0
57	3	57.3	AG	0.57	0.01	0.52	1.47	0
57	4	57.4	AG	0.34	0.005	0.041	0.92	0
58	1	58.1	AG	0.15	0.02	0.62	1.45	0
58	2	58.2	AG	0.13	0.015	0.27	0.62	0
58	3	58.3	CC	0.59	0.01	0.29	1.37	0
58	4	58.4	AF	0.61	0.03	1.34	2.15	0
59	1	59.1	AF	0.17	0.32	2.47	2.94	1
59	2	59.2	CC	0.39	0.035	0.78	2.54	1
59	3	59.3	AF	0.29	0.02	0.97	2.05	1
59	4	59.4	AF	0.55	0.01	0.31	0.77	0
60	1	60.1	AG	2.13	0.12	2.3	3.96	1
60	2	60.2	AG	0.3	0.02	0.54	2	0
60	3	60.3	AF	0.26	0.02	0.84	3.21	1
60	4	60.4	AG	1	0.06	1.27	2.84	0
61	1	61.1	AG	0.79	0.08	0.98	1.72	0
61	2	61.2	AF	0.85	0.01	0.63	0.52	1
61	3	61.3	AG	0.29	0.02	0.56	1.34	0
61	4	61.4	AG	0.61	0.01	0.44	1.17	0
62	1	62.1	AG	0.42	0.015	0.7	2.31	0
62	2	62.2	AG	0.49	0.035	0.56	3.15	0
62	3	62.3	AF	0.13	0.005	0.98	0.49	0
62	4	62.4	CC	0.13	0.005	0.42	1.15	0
63	1	63.1	AG	0.47	0.25	0.82	1.84	0
63	2	63.2	CC	0.41	0.02	0.38	1.97	1
63	3	63.3	CC	0.85	0.015	0.37	1.9	0
63	4	63.4	CC	0.74	0.01	0.37	1.48	0

## Sheet: SYS data
Venturas MD, MacKinnon ED, Dario HL, Jacobsen AL, Pratt RB, Davis SD. Chaparral shrub hydraulic traits, size, and life history types relate to species mortality during California’s historic drought of 2014.
Corresponding author: Martin Venturas, martin.venturas@gmail.com
This table contains the data from the systematic sampling performed in Cold Creek Canyon Preserve of the Santa Monica Mountains, California, USA (N 34º 05’, W 118º 39’) to evaluate mortality of the less frequent species in the stand during February - March 2014. Tables 2 is derived from this dataset.
Species: Evaluated species
Species code: Abbreviation used for the species within the manuscript
# Live: Number of live plants of the species located with the systematic sampling of the stand
# Dead: Number of dead plants of the species located with the systematic sampling
Total #: Total number of plants of the species characterized (Total # = # Live + # Dead)
% Dead: Percentage of plants of the species that were dead
% Survival: Percentage of plants of the species that were alive
Species	Species code	# Live	# Dead	Total #	% Dead	% Survival
Malosma laurina	Ml	27	1	28	3.57143	96.4286
Heteromeles arbutifolia	Ha	7	1	8	12.5	87.5
Rhus ovata	Ro	33	0	33	0	100
Ceanothus spinosus	Cs	10	140	150	93.3333	6.66667
Rhamnus ilicifolia	Ri	14	7	21	33.3333	66.6667
Cercocarpus betuloides	Cb	6	0	6	0	100
Quercus berberifolia	Qb	27	1	28	3.57143	96.4286

## Sheet: Permanent quadrats data
Venturas MD, MacKinnon ED, Dario HL, Jacobsen AL, Pratt RB, Davis SD. Chaparral shrub hydraulic traits, size, and life history types relate to species mortality during California’s historic drought of 2014.
Corresponding author: Martin Venturas, martin.venturas@gmail.com
Tables containing the data of seedling emergence and survival after 1993 fire that burned Cold Creek Canyon Preserve of the Santa Monica Mountains, California, USA (N 34º 05’, W 118º 39’) evaluated in 1 square meter permanent quadrats. Figure 4 is derived from this dataset.
Each table corresponds to one species: Adenostoma fasciculatum (Af), Adenostoma sparsifolium (As), Arctostaphylos glauca (Ag), and Ceanothus cuneatus (Cc).
Quadrat #: It is the number that identifies each of the permanent quadrats.
Seedling emergence and survival of Af, As and Cc are evaluated in the same 46 quadrats, whereas Ag was evaluated in a separate set of 9 quadrats.
Values under each date indicate the number of live seedlings within each quadrat that date.
The last three rows of each table indicate the total number of seedlings alive per date, the percentage of survival in relation to those that emerged in April 1994, and the mean number of seedlings per square meter.
Adenostoma fasciculatum (Af)
Quadrat #	Apr 1994	Feb 1995	Sep 1995	Dic 1997	Nov 2002	Nov 2006	Sep 2007	Mar 2009	Fall 2012	Feb 2014
1	43	10	8	4	2	2	2	2	2	0
2	41	10	9	6	4	1	0	0	0	0
3	83	15	8	5	0	0	0	0	0	0
4	128	21	16	3	0	0	0	0	0	0
5	11	1	1	1	0	0	0	0	0	0
6	4	0	0	0	0	0	0	0	0	0
7	20	3	1	0	0	0	0	0	0	0
8	98	10	5	3	0	0	0	0	0	0
9	78	9	8	3	1	0	0	0	0	0
10	37	2	2	2	2	2	2	1	0	0
11	29	8	6	3	1	0	0	0	0	0
12	15	1	2	3	0	0	0	0	0	0
13	25	4	4	4	2	0	0	0	0	0
14	15	5	2	2	2	2	2	1	1	1
15	20	3	3	1	0	0	0	0	0	0
16	53	3	3	1	0	0	0	0	0	0
17	36	9	6	5	2	2	2	2	1	0
18	2	1	1	1	1	1	1	1	1	1
19	1	0	0	0	0	0	0	0	0	0
20	1	0	0	0	0	0	0	0	0	0
21	2	1	1	0	0	0	0	0	0	0
22	0	0	0	0	0	0	0	0	0	0
23	0	0	0	0	0	0	0	0	0	0
24	0	0	0	0	0	0	0	0	0	0
25	0	0	0	0	0	0	0	0	0	0
26	0	0	0	0	0	0	0	0	0	0
27	4	0	0	0	0	0	0	0	0	0
28	0	0	0	0	0	0	0	0	0	0
29	1	0	0	0	0	0	0	0	0	0
30	0	0	0	0	0	0	0	0	0	0
31	0	0	0	0	0	0	0	0	0	0
32	0	0	0	0	0	0	0	0	0	0
33	3	0	0	0	0	0	0	0	0	0
34	0	0	0	0	0	0	0	0	0	0
35	0	0	0	0	0	0	0	0	0	0
36	0	0	0	0	0	0	0	0	0	0
37	2	0	0	0	0	0	0	0	0	0
38	0	0	0	0	0	0	0	0	0	0
39	0	0	0	0	0	0	0	0	0	0
40	0	0	0	0	0	0	0	0	0	0
41	93	17	14	9	7	4	4	4	2	0
42	119	28	27	19	13	8	8	8	6	0
43	22	5	4	1	1	1	1	1	1	0
44	21	9	7	2	0	0	0	0	0	0
45	119	46	27	15	12	11	10	8	2	0
46	193	6	1	0	0	0	0	0	0	0
Total	1319	227	166	93	50	34	32	28	16	2
% Survival	100	17.21	12.5853	7.0508	3.79075	2.57771	2.42608	2.12282	1.21304	0.15163
Plants/m^2	28.6739	4.93478	3.6087	2.02174	1.08696	0.73913	0.695652	0.608696	0.347826	0.0434783
Adenostoma sparsifolium (As)
Quadrat #	Apr 1994	Feb 1995	Sep 1995	Dic 1997	Nov 2002	Nov 2006	Sep 2007	Mar 2009	Fall 2012	Feb 2014
1	11	1	1	1	0	0	0	0	0	0
2	1	0	0	0	0	0	0	0	0	0
3	5	1	0	0	0	0	0	0	0	0
4	18	0	0	0	0	0	0	0	0	0
5	21	0	0	0	0	0	0	0	0	0
6	8	0	0	0	0	0	0	0	0	0
7	16	0	0	0	0	0	0	0	0	0
8	25	0	0	0	0	0	0	0	0	0
9	10	0	0	0	0	0	0	0	0	0
10	2	0	0	0	0	0	0	0	0	0
11	12	0	0	0	0	0	0	0	0	0
12	4	1	0	0	0	0	0	0	0	0
13	9	0	0	0	0	0	0	0	0	0
14	24	1	1	0	0	0	0	0	0	0
15	40	3	2	1	0	0	0	0	0	0
16	48	1	0	0	0	0	0	0	0	0
17	32	1	1	0	0	0	0	0	0	0
18	12	1	1	0	0	0	0	0	0	0
19	29	2	0	0	0	0	0	0	0	0
20	18	0	0	0	0	0	0	0	0	0
21	12	0	0	0	0	0	0	0	0	0
22	10	0	0	0	0	0	0	0	0	0
23	13	0	0	0	0	0	0	0	0	0
24	10	0	0	0	0	0	0	0	0	0
25	19	3	1	0	0	0	0	0	0	0
26	4	0	0	0	0	0	0	0	0	0
27	27	1	1	1	1	1	0	0	0	0
28	19	1	0	0	0	0	0	0	0	0
29	25	1	1	0	0	0	0	0	0	0
30	18	3	0	0	0	0	0	0	0	0
31	16	2	2	1	1	0	0	0	0	0
32	26	7	3	0	0	0	0	0	0	0
33	12	1	1	0	0	0	0	0	0	0
34	7	2	1	1	1	0	0	0	0	0
35	7	2	1	0	0	0	0	0	0	0
36	11	0	0	0	0	0	0	0	0	0
37	4	0	0	0	0	0	0	0	0	0
38	8	5	1	1	1	1	1	1	1	1
39	9	1	0	0	0	0	0	0	0	0
40	8	0	0	0	0	0	0	0	0	0
41	0	0	0	0	0	0	0	0	0	0
42	0	0	0	0	0	0	0	0	0	0
43	0	0	0	0	0	0	0	0	0	0
44	0	0	0	0	0	0	0	0	0	0
45	0	0	0	0	0	0	0	0	0	0
46	0	0	0	0	0	0	0	0	0	0
Total	610	41	18	6	4	2	1	1	1	1
% Survival	100	6.72131	2.95082	0.983607	0.655738	0.327869	0.163934	0.163934	0.163934	0.163934
Plants/m^2	13.2609	0.891304	0.391304	0.130435	0.0869565	0.0434783	0.0217391	0.0217391	0.0217391	0.0217391
Ceanothus cuneatus (Cc)
Quadrat #	Apr 1994	Feb 1995	Fall 2012	Feb 2014
1	3	3	1	0
2	7	6	0	0
3	6	3	0	0
4	6	3	0	0
5	1	0	0	0
6	0	0	0	0
7	1	0	0	0
8	0	0	0	0
9	3	0	0	0
10	3	1	0	0
11	3	2	0	0
12	3	3	1	1
13	1	0	0	0
14	5	4	0	0
15	9	4	0	0
16	6	1	0	0
17	2	1	0	0
18	5	2	0	0
19	8	4	1	1
20	7	4	0	0
21	1	0	0	0
22	9	1	0	0
23	5	4	0	0
24	19	5	1	1
25	1	0	1	1
26	5	1	0	0
27	3	0	0	0
28	7	5	1	1
29	5	1	0	0
30	6	5	0	0
31	7	4	0	0
32	3	2	0	0
33	4	2	0	0
34	32	22	0	0
35	22	20	0	0
36	13	10	1	1
37	13	13	0	0
38	3	3	1	1
39	10	9	0	0
40	6	5	5	5
41	0	0	0	0
42	0	0	0	0
43	0	0	0	0
44	0	0	0	0
45	0	0	0	0
46	0	0	0	0
Total	253	153	13	12
% Survival	100	60.4743	5.13834	4.74308
Plants/m^2	5.5	3.32609	0.282609	0.26087
Arctostaphylos glauca (Ag)
Quadrat #	Apr 1994	Feb 2014
41	56	2
42	178	3
43	142	4
44	120	4
45	127	2
46	31	12
47	23	6
48	10	3
49	7	2
Total	694	38
% Survival	100	5.4755
Plants/m^2	77.1111	4.22222

## Sheet: Tagged resprouts data
Venturas MD, MacKinnon ED, Dario HL, Jacobsen AL, Pratt RB, Davis SD. Chaparral shrub hydraulic traits, size, and life history types relate to species mortality during California’s historic drought of 2014.
Corresponding author: Martin Venturas, martin.venturas@gmail.com
Tables containing the survival data of 2002 and 2014 of lignotubers tagged after 1993 fire that burned Cold Creek Canyon Preserve of the Santa Monica Mountains, California, USA (N 34º 05’, W 118º 39’).
Species: Adenostoma sparsifolium (As), Adenostoma fasciculatum (Af)
Death: 1, live; 0, dead; nf, not found.
	Death As	Death As	Height As (cm)			Death Af	Death Af	Height Af (cm)
As #	Nov 2002	Feb 2014	Feb 2014		Af #	Nov 2002	Feb 2014	Feb 2014
1	1	1	475		1	1	1	160
2	1	1	450		2	1	1	290
3	1	1	500		3	1	1	285
4	1	1	425		4	1	1	243
5	1	1	420		5	0	0
6	1	1	250		6	1	1	180
7	1	1	400		7	1	1	175
8	1	1	450		8	1	0	136
9	1	1	500		9	1	nf
10	1	1	325		10	1	nf
11	1	1	330		11	1	nf
12	1	1	375		12	1	1
13	1	1	350		13	1	1
14	1	1	400		14	1	1
15	1	1	475		15	1	1
16	1	1	400		16	1	1
17	1	1	425		17	1	nf
18	1	1	400		18	1	1	230
19	1	1	400		19	1	1	300
20	1	1	325		20	1	1
21	1	1	325		21	0	0
22	1	1	350		22	1	0	200
23	1	1			23	1	1
24	1	1			24	1	1
25	1	1			25	1	nf
26	1	1			26	1	1
27	1	1			27	1	nf
28	1	1			28	1	nf
29	1	1			29	1	nf
30	1	1			30	1	1
31	1	1			31	1	nf
32	1	1			32	1	1
33	1	1			33	1	1
34	1	1			34	1	1
35	1	1			35	1	1
36	1	nf			36	1	nf
37	1	1			37	1	nf
38	1	nf			38	1	1
39	1	1			39	1	0
40	1	1			40	1	1
41	1	1			41	1	nf
42	1	1			42	1	1
43	1	nf			43	1	1
44	1	nf			44	1	1
45	1	nf			45	1	nf
46	1	1			46	1	1
47	1	1			47	1	1
48	1	1			48	1	0
49	1	1			49	1	1
50	1	1			50	1	1
51	1	1			51	1	0
52	1	1			52	1	0
53	1	1			53	1	1
54	1	1			54	1	0
55	1	1			55	1	0
56	1	1			56	1	nf
57	1	1			57	1	nf
58	1	1			58	1	nf
59	1	1			59	1	nf
60	1	1			60	1	0
61	1	1			61	1	1
62	1	1			62	1	1
63	1	1			63	1	1
64	1	1			64	1	1
65	1	1			65	1	nf
66	1	1			66	nf	0
67	1	1			67	1	1
68	1	1			68	1	1
69	1	1			69	1	1
70	1	1			70	1	1
71	1	1			71	1	1
72	1	1			72	1	1
73	1	1			73	1	0
74	1	1			74	1	1
75	1	1			75	1	0
76	1	1			76	1	0
77	1	1			77	1	0
78	1	1			78	1	0
79	1	1			79	1	nf
80	1	1			80	1	1
81	1	1			81	1	1
82	1	1			82	1	0
83	1	nf			83	1	1
84	1	1			84	1	1
85	1	nf			85	1	1
86	1	1			86	1	nf
87	1	1			87	1	1
88	1	1			88	1	nf
89	1	nf			89	1	1
90	1	nf			90	1	nf
91	1	nf			91	1	1
92	1	nf			92	1	nf
93	1	nf			93	1	nf
94	1	nf			94	1	nf
95	1	nf			95	1	nf
96	1	1			96	1	nf
97	1	1			97	1	nf
98	1	0			98	1	nf
99	1	1			99	1	nf
100	1	1			100	1	1

## Sheet: Hydraulic trait data
Venturas MD, MacKinnon ED, Dario HL, Jacobsen AL, Pratt RB, Davis SD. Chaparral shrub hydraulic traits, size, and life history types relate to species mortality during California’s historic drought of 2014.
Corresponding author: Martin Venturas, martin.venturas@gmail.com
The table below contains the data obtained for hydraulic traits at Cold Creek Canyon Preserve (N 34º 05’, W 118º 39’) in February 2014 during the period of maximum drought stress. Figures 5-8 derive from this dataset.
Species: Af, Adenostoma fasciculatum; Ag, Arctostaphylos glauca; As, Adenostoma sparsifolium; Cc, Ceanothus cuneatus; Cs, Ceanothus spinosus; Cb, Cercocarpus betuloides; Ha, Heteromeles arbutifolia; Ml, Malosma laurina; Qb, Quercus berberidifolia; Ri, Rhamnus ilicifolia; Ro, Rhus ovata.
Native xylem specific conductivity (Ks nat), maximum xylem conductivity after reverting embolism (Ks max), percentage loss in hydraulic conductivity (PLC), predawn water potential (WPpd), native leaf specific hydraulic conductivity (Kl nat).
Species	Ks nat (kg m^-1 s^-1 MPa^-1)	Ks max (kg m^-1 s^-1 MPa^-1)	PLC (%)	WPpd (MPa)	Kl nat (kg m^-1 s^-1 Mpa^-1)
Af	0.444794	0.573128	22.3918	-11.0267	492.105
Af	0.742831	0.772515	3.84256	-9.91333	1032.36
Af	0.917897	1.04109	11.8328	-8.31667	1073.54
Af	0.198454	0.675135	70.6053	-11.3533	203.252
Af	0.0367058	0.894347	95.8958	-11.43	117.28
Af	0.349882	0.693013	49.513	-11.39	446.898
Af	0.00315867	0.203484	98.4477	-12.88	4.27331
Af	0.25635	1.18434	78.3549	-11.2467	204.865
Af	0.106696	0.516007	79.3227	-10.95	183.894
Af	0.0466404	0.332965	85.9924	-11.1433	2136.33
Af	0.016285	0.217869	92.5254	-12.1333	60.8956
Af	0.178896	0.548693	67.3959	-12.855	267.902
As	0.206842	0.942273	78.0486	-7.86667	215.941
As	1.15979	1.29986	10.7759	-6.29333	633.469
As	0.996701	1.32803	24.9491	-5.92	397.075
As	0.969316	1.41503	31.4985	-6.44333	283.287
As	1.21699	1.39142	12.5361	-5.36333	404.588
As	1.09391	1.19977	8.82335	-6.13667	292.265
As	0.0283666	0.998398	97.1588	-8.84333	13.9613
As	0.742161	1.05472	29.6346	-3.435	1749.61
As	0.275412	1.10563	75.09	-4.30667	762.671
As	0.105108	1.06867	90.1646	-10.0733	53.4958
As	0.692517	1.07716	35.7091	-5.47	831.583
Ag	0.0240006	0.0794137	69.7778	-11.145	11.2887
Ag	0.0104695	0.114863	90.8852	-13.1	14.328
Ag	0.0311357	0.0605888	48.6114	-13.015	18.9946
Ag	0.0538851	0.15149	64.43	-12.175	47.9828
Ag	0.0050126	0.310286	98.3845	-12.09	6.90325
Ag	0.0202031	0.565989	96.4305	-10.47	9.57248
Ag	0.00594465	0.505872	98.8249	-11.18	2.77138
Ag	0.247001	0.810151	69.5117	-8.24667	206.924
Ag	0.0192417	0.072964	73.6285	-9.32333	19.4788
Cc	0.0395035	0.362757	89.1102	-13.365	110.881
Cc	0.0605154	0.208894	71.0306	-11.03	2535.88
Cc	0.0205545	0.112458	81.7224	-11.7167	35.9765
Cc	0.12521	0.390312	67.9205	-12.215	134.04
Cc	0.106101	0.356584	70.2451	-11.76	173.785
Cc	0.0404475	0.343505	88.2251	-13.2	255.453
Cs	0.00648921	0.231115	97.1922	-10.2767	13.472
Cs	0.0158885	0.0932106	82.9542	-8.58333	34.6423
Cs	0.0254889	0.151956	83.2261	-9.07	74.6716
Cs	0.00498443	0.115802	95.6957	-7.2	12.3204
Cs	0.346893	0.614107	43.5126	-7.62333	557.413
Cs	0.162734	0.323161	49.643	-7.97	534.212
Cs	0.131314	0.17881	26.5627	-7.61	1577.6
Cs	0.481121	1.10246	56.3594	-7.63	1261.07
Cs	0.0554419	0.183747	69.8271	-6.92333	157.389
Cs	0.0201091	0.342428	94.1275	-9.32667	47.6422
Cs	0.0203856	0.205973	90.1028	-12.6	26.3552
Cb	0.32826	1.10146	70.1978	-8.87333	372.215
Cb	0.441732	1.21077	63.5165	-10.4733	1588.33
Cb	0.405937	1.32208	69.2955	-10.25	4673.26
Cb	0.15981	1.33106	87.9938	-10.67	1521.58
Cb	0.330055	1.18101	72.0531	-10.35	1187.45
Cb	0.310197	1.46866	78.879	-8.84	3784.45
Ha	0.610637	1.85398	67.0634	-6.55667	808.534
Ha	0.00810099	0.663573	98.7792	-8.13	62.1403
Ha	0.694871	1.02335	32.0987	-5.83333	833.69
Ha	0.138186	1.30864	89.4405	-7.32667	107.656
Ha	0.22531	0.702875	67.9445	-6.71	129.551
Ha	0.437852	0.768868	43.0524	-6.79	244.333
Ha	0.129142	0.884421	85.3981	-6.95333	102.757
Ml	0.508593	2.3654	78.4987	-4.46333	2690.82
Ml	0.585371	2.14645	72.7284	-3.05	794.661
Ml	0.130371	2.79097	95.3288	-3.67333	438.932
Ml	2.41515	5.0658	52.3244	-2.16	7894.48
Ml	0.822969	5.96216	86.1968	-1.8	1754.89
Ml	0.337557	3.91859	91.3858	-2.12333	338.581
Qb	0.220686	2.96108	92.5471	-7.45	4041.17
Qb	0.241697	3.24543	92.5527	-6.87667	2759.71
Qb	0.205268	0.928016	77.881	-7.87333	1696.73
Qb	0.118365	2.60927	95.4637	-7.71	2933.33
Qb	0.159532	2.86801	94.4375	-7.77333	4489.56
Qb	0.132136	3.7356	96.4628	-7.08667	486.811
Qb	0.383968	3.76381	89.7984	-4.07667	1974.99
Qb	0.459984	0.806858	42.9908	-3.85667	6013.65
Qb	0.509256	1.65047	69.1448	-6.38	2150.38
Qb	1.0518	3.89104	72.9688	-6.02	1250.24
Ri	0.128009	0.714353	82.0805	-8.63333	287.895
Ri	0.0195014	0.191103	89.7953	-8.99	39.1994
Ri	0.0266021	0.316655	91.599	-8.03333	15.3418
Ri	0.240295	1.11386	78.4269	-7.32	198.634
Ri	0.0606322	0.790207	92.327	-8.46667	104.748
Ri	0.113119	0.89364	87.3418	-8.03667	158.119
Ri	0.150944	0.651078	76.8162	-8.73333	491.5
Ro	0.139607	1.81123	92.2921	-5.46	63.6293
Ro	0.12876	2.23889	94.249	-4.47667	938.432
Ro	0.157929	0.762602	79.2908	-4.05667	425.826
Ro	0.400566	1.90367	78.9583	-4.18333	250.753
Ro	0.163548	1.38684	88.2072	-4.22667	102.731
Ro	0.162138	3.4707	95.3284	-4.11	43.1713
The table below contains the chlorophyll fluorescense and midday water potentials from February 2014 and March 2015 as well as the predawn and midday water potentials measured in October 2014. Site Cold Creek Canyon Preserve.
Species: Af, Adenostoma fasciculatum; Ag, Arctostaphylos glauca; As, Adenostoma sparsifolium; Cc, Ceanothus cuneatus; Cs, Ceanothus spinosus; Cb, Cercocarpus betuloides; Ha, Heteromeles arbutifolia; Ml, Malosma laurina; Qb, Quercus berberidifolia; Ri, Rhamnus ilicifolia; Ro, Rhus ovata.
Midday water potential (WPmd), predawn water potentials (WPpd), maximum quantum efficiency of photosystem II (Fv/Fm)
2014-02-01	2014-02-01	2014-02-01	2015-03-01	2015-03-01	2015-03-01	2014-10-01	2014-10-01	2014-10-01	2014-10-01
Species	WPmd (MPa)	Fv/Fm	Species	WPmd (MPa)	Fv/Fm	Species	WPpd (MPa)	Species	WPmd (MPa)
Af	-10.94	0.214	Af	-2.335	0.847	Af	-2.86	Af	-7.01
Af	-10.98	0.178	Af	-1.77	0.8085	Af	-4.03	Af	-5.09
Af	-10.96	0.318	Af	-2.9	0.849	Af	-4.28	Af	-5.71
Af	-10.48	0.338	Af	-2.31	0.739	Af	-6.03	Af	-6.92
Af	-11.14	0.333	Af	-2.15	0.761	Af	-4.71	Af	-5.81
Af	-10.88	0.301	Af	-3.16	0.8	Af	-4.54	Af	-5.73
Af	-8.57	0.583	Ag	-1.115	0.8475	Af	-5.28	As	-5.33
Af	-12.77	0.202	Ag	-2.06	0.831	Af	-6.32	As	-4.19
Af	-13.58	0.22	Ag	-1.72	0.854	As	-3.51	As	-4.97
Af	-10.69	0.359	Ag	-1.7	0.831	As	-2.29	As	-5.01
Ag	-13.96		Ag	-1.88	0.738	As	-2.06	As	-5.28
Ag	-13.26		Ag	-1.315	0.758	As	-3.48	As	-3.93
Ag	-13.86		As	-2.235	0.8295	As	-3.29	Ag	-5.63
Ag	-13.19		As	-2.27	0.793	As	-3.02	Ag	-7.01
Ag	-13.92		As	-2.25	0.802	Ag	-4.38	Ag	-5.76
Ag	-13.41	0.082	As	-2.29	0.806	Ag	-5.85	Ag	-7.24
Ag	-13.14	0.081	As	-2.48	0.807	Ag	-5.32	Ag	-4.14
Ag	-13.77	0.153	As	-2.12	0.842	Ag	-6.41	Ag	-6.77
Ag	-13.24	0.106	Cb	-1.47	0.856	Ag	-5.5	Cc	-6.97
Ag	-13.92	0.057	Cb	-1.75	0.816	Ag	-7.24	Cc	-5.76
Ag	-13.62	0.111	Cb	-1.2	0.771	Cc	-5.75	Cc	-7.12
Ag	-13.87	0.063	Cb	-1.75	0.803	Cc	-5.1	Cc	-7.13
As	-6.84	0.669	Cb	-1.32	0.831	Cc	-6.35	Cc	-7.56
As	-7.38	0.628	Cb	-1.37	0.803	Cc	-6.54	Cc	-7.31
As	-7.23	0.6	Cc	-1.68	0.807	Cc	-6.81	Cc	-8.65
As	-7.92		Cc	-1.555	0.84	Cc	-6.78	Cs	-4.61
As	-8.86		Cc	-1.39	0.8155	Cc	-7.44	Cs	-6.03
As	-8.23		Cc	-1.87	0.8165	Cs	-5	Cs	-5.48
As	-6.29		Cc	-1.52	0.8485	Cs	-4.94	Cs	-6.16
As	-6.79		Cc	-1.85	0.801	Cs	-5.15	Cs	-5.5
As	-6.75		Cs	-1.97	0.825	Cs	-5.16	Cs	-6.09
As	-9.69	0.394	Cs	-1.8	0.81	Cs	-5.7	Cs	-6.02
As	-6.68	0.709	Cs	-2.07	0.849	Cs	-6.4	Cs	-6.18
As	-7.27	0.729	Cs	-1.86	0.745	Cb	-6.15	Cb	-6.78
As	-6.64	0.78	Cs	-1.73	0.768	Cb	-7.24	Cb	-6.95
As	-6.78	0.751	Cs	-1.51	0.738	Cb	-7.06	Cb	-6.4
As	-8.78	0.553	Ha	-2.15	0.799	Cb	-5.5	Cb	-8.36
Cc	-11.84		Ha	-1.91	0.822	Cb	-7.66	Cb	-7.6
Cc	-10.74		Ha	-2.42	0.798	Cb	-6.79	Cb	-7.25
Cc	-13.62		Ha	-2.64	0.759	Cb	-7.72	Cb	-8.05
Cc	-11.53		Ha	-2.83	0.826	Cb	-7.78	Ha	-5.72
Cc	-13.43		Ha	-2.74	0.812	Cb	-6.91	Ha	-5.64
Cc	-11.57		Ha	-2.6	0.787	Ha	-4.99	Ha	-6.18
Cc	-12.84		Ml	-1.25	0.8045	Ha	-5.44	Ha	-6.05
Cc	-12.95		Ml	-1.83	0.767	Ha	-6.89	Ha	-5.79
Cc	-11.68	0.185	Ml	-1.79	0.783	Ha	-5.21	Ha	-5.85
Cc	-11.07	0.267	Ml	-1.25	0.74	Ha	-5.32	Ml	-2.38
Cc	-13.41	0.09	Ml	-1.76	0.691	Ha	-4.6	Ml	-2.37
Cc	-10.84	0.256	Ml	-1.55	0.805	Ha	-5.43	Ml	-2.54
Cc	-10.95	0.126	Qb	-2.62	0.771	Ml	-1.59	Ml	-2.39
Cc	-10.33	0.369	Qb	-2.44	0.741	Ml	-1.75	Ml	-2.49
Cc	-10.12	0.357	Qb	-2.39	0.706	Ml	-1.66	Ml	-2.67
Cs	-8.04	0.306	Qb	-2.4	0.78	Ml	-2.08	Qb	-6.44
Cs	-9.43	0.143	Qb	-2.49	0.807	Ml	-1.39	Qb	-5.51
Cs	-8.78	0.349	Qb	-2.74	0.736	Ml	-1.38	Qb	-5.98
Cs	-7.78	0.321	Ri	-1.73	0.809	Qb	-5.9	Qb	-5.49
Cs	-8.16	0.352	Ri	-2.04	0.815	Qb	-4.98	Qb	-5.8
Cs	-8.95	0.229	Ri	-1.75	0.775	Qb	-6.55	Qb	-6.08
Cs	-8.84	0.304	Ri	-2.17	0.747	Qb	-4.96	Ri	-5.79
Cs	-9.43	0.241	Ri	-1.72	0.789	Qb	-5.3	Ri	-7.07
Cs	-8.67	0.273	Ri	-1.94	0.779	Qb	-3.57	Ri	-6.46
Cs	-8.61	0.304	Ro	-1.36	0.786	Ri	-5.7	Ri	-6.51
Ha	-9.13	0.259	Ro	-1.67	0.816	Ri	-5.37	Ri	-6.11
Ha	-8.88	0.308	Ro	-1.96	0.786	Ri	-5.18	Ri	-7.45
Ha	-9.28	0.454	Ro	-1.31	0.794	Ri	-6.88	Ro	-3.54
Ha	-8.81	0.508	Ro	-2.09	0.803	Ri	-6.3	Ro	-4.21
Ha	-7.64	0.558	Ro	-2.01	0.821	Ri	-6.56	Ro	-3.79
Ha	-8.65	0.51				Ro	-3.22	Ro	-3.16
Ha	-7.72	0.668				Ro	-3.04	Ro	-3.48
Ha	-8.04	0.521				Ro	-3.37	Ro	-3.06
Ml	-3.9	0.737				Ro	-3.75
Ml	-4.05	0.773				Ro	-3.19
Ml	-3.55	0.62				Ro	-3.02
Ml	-3.15	0.782
Ml	-3.87	0.766
Ml	-3.84	0.783
Ml	-3.47	0.745
Ml	-3.75	0.712
Qb	-8.53	0.662
Qb	-6.88	0.753
Qb	-7.34	0.768
Qb	-6.34	0.806
Qb	-6.82	0.756
Qb	-6.45	0.802
Qb	-7.51	0.686
Qb	-8.74	0.665
Qb	-8.01	0.686
Qb	-6.19	0.815
Qb	-5.54	0.824
Ri	-10.18	0.284
Ri	-9.12	0.588
Ri	-8.68	0.633
Ri	-8.65	0.506
Ri	-8.87	0.542
Ri	-8.88	0.495
Ri	-9.02	0.408
Ri	-9.31	0.396
Ri	-9.58	0.276
Ri	-9.77	0.294
Ro	-5.09	0.636
Ro	-5.54	0.747
Ro	-5.48	0.785
Ro	-5.03	0.725
Ro	-5.14	0.755
Ro	-5.04	0.714
Ro	-5.98	0.528
Ro	-5.73	0.448

## Sheet: Values for figures
Venturas MD, MacKinnon ED, Dario HL, Jacobsen AL, Pratt RB, Davis SD. Chaparral shrub hydraulic traits, size, and life history types relate to species mortality during California’s historic drought of 2014.
Corresponding author: Martin Venturas, martin.venturas@gmail.com
Each table contains the values used for plotting the respective figures. Standard error (St. E.).
Species codes used in all tables: Af, Adenostoma fasciculatum; Ag, Arctostaphylos glauca; As, Adenostoma sparsifolium; Cc, Ceanothus cuneatus; Cs, Ceanothus spinosus; Cb, Cercocarpus betuloides; Ha, Heteromeles arbutifolia; Ml, Malosma laurina; Qb, Quercus berberidifolia; Ri, Rhamnus ilicifolia; Ro, Rhus ovata.
FIGURE 2
Plant height (H), plant basal area (BA), plant crown area (CA), density, relative density, dominance, relative dominance, frequency, relative frequency, importance value
	Mean	St. E.	Mean	St. E.	Mean	St. E.	Mean	St. E.	Mean	St. E.	Mean	St. E.
	H (m)	H (m)	H (m)	H (m)	BA (m^2)	BA (m^2)	BA (m^2)	BA (m^2)	CA (m^2)	CA (m^2)	CA (m^2)	CA (m^2)	Density (plants/ha)	Density (plants/ha)	Relative density (%)	Relative density (%)	Dominance (m^2/ha)	Dominance (m^2/ha)	Relative Dominance (%)	Relative Dominance (%)	Frequency	Frequency	Relative Frequency (%)	Relative Frequency (%)	Importance Value	Importance Value
Species	Prior	Prior	After	After	Prior	Prior	After	After	Prior	Prior	After	After	Prior	After	Prior	After	Prior	After	Prior	After	Prior	After	Prior	After	Prior	After
Af	1.6496	0.0998	2.0159	0.1584	0.0428	0.0116	0.0622	0.0278	1.6749	0.2973	2.814	0.6588	3812.31	1418.53	34.127	34.7826	6385.35	3991.81	23.7571	22.5001	0.7143	0.381	30.6122	33.8028	29.4988	30.3618
Ag	2.0122	0.138	2.695	0.2834	0.0143	0.0161	0.0030434	0.0498	1.3672	0.4109	3.6619	1.1784	1994.81	443.292	17.8571	10.8696	2727.37	1623.27	10.1474	9.1497	0.3968	0.127	17.0068	11.2676	15.0038	10.4289
As	3.8722	0.193	3.8624	0.1956	0.3288	0.0225	0.3469	0.0344	9.6643	0.5748	10.1176	0.8132	1019.57	930.913	9.127	22.8261	9853.42	9418.57	36.6603	53.0883	0.2857	0.2857	12.2449	25.3521	19.3441	33.7555
Cc	2.4886	0.1055	2.2464	0.1911	0.0181	0.0123	0.0502	0.0336	1.4887	0.3142	1.4767	0.7945	3413.35	975.242	30.5556	23.913	5081.29	1440.15	18.9053	8.1175	0.7143	0.2698	30.6122	23.9437	26.691	18.6581
Cs	3.1317	0.2672	2.23	0	0.0224	0.0312	0.0063617		1.7074	0.7958	1.1122	0	531.95	44.3292	4.7619	1.087	908.26	49.303	3.3792	0.2779	0.127	0.0159	5.4422	1.4085	4.5278	0.9244
Ml	2.91	0.4629	2.91	0.4481	0.165	0.054	0.165	0.0787	2.0163	1.3783	2.0163	1.8633	177.317	177.317	1.5873	4.3478	357.526	357.526	1.3302	2.0152	0.0317	0.0317	1.3605	2.8169	1.426	3.06
Ri	3.0167	0.5345	0	0	0.0821	0.0623	0	0	5.2916	1.5916	0	0	132.988	0	1.1905	0	703.72	0	2.6182	0	0.0476	0	2.0408	0	1.9498	0
Ro	3.25	0.6546	3.25	0.6337	0.4133	0.0763	0.4133	0.1113	9.7078	1.9493	9.7078	2.6351	88.6584	88.6584	0.7937	2.1739	860.681	860.681	3.2022	4.8513	0.0159	0.0159	0.6803	1.4085	1.5587	2.8112
Total	2.2931	0.0713	2.6343	0.1181	0.0606	0.008954	0.1294	0.0211	2.406	0.2306	4.3502	0.5162	11171	4078.28	100	100	26877.6	17741.3	100	100	2.3333	1.127	100	100	100	100
FIGURE 3
Plant height (H), crown area (CA)
	Mean	St. E.	Mean	St. E.		Mean	St. E.	Mean	St. E.
	H (m)	H (m)	H (m)	H (m)	P-value t-test	CA (m^2)	CA (m^2)	CA (m^2)	CA (m^2)	P-value t-test
Species	Live	Live	Dead	Dead	H Live vs. H Dead	Live	Live	Dead	Dead	CA Live vs. CA Dead
Af	2.0159	0.1442	1.4325	0.1032	0.0012021	2.814	0.0173	0.9999	0.0118	0.00022674
Ag	2.695	0.2627	1.8171	0.1408	0.0052607	3.6619	0.0011692	0.7116	0.0094887	1.241e-06
As	3.8624	0.2016	3.975	0.775	0.872	10.1176	0.0585	4.9049	0.1348	0.2712
Cc	2.2464	0.2235	2.5855	0.1413	0.2035	1.4934	0.024	1.4767	0.0014112	0.9736
Cs	2.23		3.2136	0.291	0.3522	1.7615		1.1122	0.0214	0.7311
FIGURE 4
Date	Af (Survival %)	Af (plants/m^2)	As (Survival %)	As (plants/m^2)	Cc (Survival %)	Cc (Plants/m^2)	Ag (Survival %)	Ag (Plants/m^2)
apr-94	100	28.6739	100	13.2609	100	5.5	100	77.1111
1995-02-01	17.21	4.9348	6.7213	0.8913	60.4743	3.3261
1995-09-01	12.5853	3.6087	2.9508	0.3913
1997-12-01	7.0508	2.0217	0.9836	0.1304
2002-11-01	3.7908	1.087	0.6557	0.087
2006-11-01	2.5777	0.7391	0.3279	0.0435
2007-09-01	2.4261	0.6957	0.1639	0.0217
2009-03-01	2.1228	0.6087	0.1639	0.0217
2012-11-01	1.213	0.3478	0.1639	0.0217	5.1383	0.2826
2014-02-01	0.1516	0.0435	0.1639	0.0217	4.7431	0.2609	5.4755	4.2222
FIGURE 5
Native xylem specific conductivity (Ks nat), percentage loss in hydraulic conductivity (PLC), predawn water potential (WPpd), midday water potential (WPmd), maximum quantum efficiency of photosystem II (Fv/Fm)
	Mean	St. E.	Mean	St. E.	Mean	St. E.	Mean	St. E.	Mean	St. E.
Species	Ks nat (kg m^-1 s^-1 MPa^-1)	Ks nat (kg m^-1 s^-1 MPa^-1)	PLC (%)	PLC (%)	WPpd (MPa)	WPpd (MPa)	WPmd (MPa)	WPmd (MPa)	Fv/Fm	Fv/Fm
Af	0.2749	0.0853	63.01	9.6401	-11.2199	0.3547	-11.099	0.4217	0.3046	0.0372
As	0.6807	0.1355	44.9444	10.0899	-6.3774	0.5802	-7.4753	0.2584	0.6459	0.04
Ag	0.0463	0.0256	78.9427	5.9553	-11.1939	0.5455	-13.5967	0.0939	0.0933	0.0125
Cc	0.0654	0.0169	78.0423	3.8822	-12.2144	0.372	-11.7947	0.3039	0.2357	0.0407
Cs	0.1155	0.048	71.7458	7.3138	-8.6194	0.5009	-8.669	0.1741	0.2822	0.0201
Cb	0.3293	0.0398	73.656	3.5081	-9.9094	0.3378
Ha	0.3206	0.0994	69.111	9.2753	-6.9	0.2673	-8.5188	0.2246	0.4733	0.047
Ml	0.8	0.3368	79.4105	6.3822	-2.8783	0.4251	-3.6975	0.1028	0.7398	0.0192
Qb	0.3483	0.0893	82.4248	5.3875	-6.5103	0.465	-7.1227	0.3041	0.7475	0.0188
Ri	0.1056	0.0295	85.4838	2.4042	-8.3162	0.2128	-9.206	0.1586	0.4422	0.0411
Ro	0.1921	0.0421	88.0543	2.9934	-4.4189	0.2165	-5.3788	0.1266	0.6673	0.0427
FIGURE 6
Predawn water potentials (WPpd)
	2006-09-01	2006-09-01	2014-02-01	2014-02-01	2014-10-01	2014-10-01
	Mean	St. E.	Mean	St. E.	Mean	St. E.
Species	WPpd (MPa)	WPpd (MPa)	WPpd (MPa)	WPpd (MPa)	WPpd (MPa)	WPpd (MPa)
Af	-2.9433	0.1852	-11.2199	0.3547	-4.7562	0.3951
As	-1.4017	0.1116	-6.3774	0.5802	-2.9417	0.2544
Ag			-11.1939	0.5455	-5.7833	0.3993
Cc	-6.9717	0.1995	-12.2144	0.372	-6.3957	0.2899
Cs	-3.88	0.2831	-8.6194	0.5009	-5.3917	0.2296
Cb			-9.9094	0.3378	-6.9789	0.254
Ha			-6.9	0.2673	-5.4114	0.2705
Ml	-1.54	0.1366	-2.8783	0.4251	-1.6417	0.1063
Qb	-1.8367	0.0746	-6.5103	0.465	-5.21	0.4117
Ri			-8.3162	0.2128	-5.9983	0.2791
Ro	-1.6133	0.0922	-4.4189	0.2165	-3.265	0.1102
FIGURE 7
Native xylem specific conductivity (Ks native)
	2006-09-01	2006-09-01	2014-02-01	2014-02-01
	Mean	St. E.	Mean	St. E.
Species	Ks nat (kg m^-1 s^-1 MPa^-1)	Ks nat (kg m^-1 s^-1 MPa^-1)	Ks nat (kg m^-1 s^-1 MPa^-1)	Ks nat (kg m^-1 s^-1 MPa^-1)
Af	0.5537	0.0764	0.2749	0.0853
As	1.1025	0.1084	0.6807	0.1355
Ag			0.0463	0.0256
Cc	0.4989	0.11	0.0654	0.0169
Cs	0.9007	0.182	0.1155	0.048
Cb			0.3293	0.0398
Ha			0.3206	0.0994
Ml	1.2011	0.2251	0.8	0.3368
Qb	0.1376	0.0435	0.3483	0.0893
Ri			0.1056	0.0295
Ro	0.1673	0.0712	0.1921	0.0421
FIGURE 8
Mortality, life history type after fire (LHT: obligate resprouter, R+S-; facultative seeder, R+S+; obligate seeder, R-S+), predawn water potential (WPpd), percentage loss in hydraulic conductivity (PLC), native xylem specific hydraulic conductivity (Ks nat), native leaf specific hydraulic conductivity (Kl nat), midday water potential (WPmd), maximum quantum efficiency of photosystem II (Fv/Fm)
			Mean	St. E.	Mean	St. E.	Mean	St. E.	Mean	St. E.	Mean	St. E.	Mean	St. E.
Species	Mortality (%)	LHT	WPpd (MPa)	WPpd (MPa)	PLC (%)	PLC (%)	Ks nat (kg m^-1 s^-1 MPa^-1)	Ks nat (kg m^-1 s^-1 MPa^-1)	Kl nat (kg m^-1 s^-1 Mpa^-1)	Kl nat (kg m^-1 s^-1 Mpa^-1)	WPmd (MPa)	WPmd (MPa)	Fv/Fm	Fv/Fm
Af	62.7907	R+S+	-11.2199	0.3547	63.01	9.6401	0.2749	0.0853	518.633	178.432	-11.099	0.4217	0.3046	0.0372
As	8.6957	R+S+	-6.3774	0.5802	44.9444	10.0899	0.6807	0.1355	512.541	147.175	-7.4753	0.2584	0.6459	0.04
Ag	77.7778	R-S+	-11.1939	0.5455	78.9427	5.9553	0.0463	0.0256	37.5827	21.6114	-13.5967	0.0939	0.0933	0.0125
Cc	71.4286	R-S+	-12.2144	0.372	78.0423	3.8822	0.0654	0.0169	541.003	400.067	-11.7947	0.3039	0.2357	0.0407
Cs	93.3333	R+S+	-8.6194	0.5009	71.7458	7.3138	0.1155	0.048	390.617	166.013	-8.669	0.1741	0.2822	0.0201
Cb	0	R+S-	-9.9094	0.3378	73.656	3.5081	0.3293	0.0398	2187.88	678.898
Ha	12.5	R+S-	-6.9	0.2673	69.111	9.2753	0.3206	0.0994	326.952	129.374	-8.5188	0.2246	0.4733	0.047
Ml	3.5714	R+S+	-2.8783	0.4251	79.4105	6.3822	0.8	0.3368	2318.73	1173.64	-3.6975	0.1028	0.7398	0.0192
Qb	3.5714	R+S-	-6.5103	0.465	82.4248	5.3875	0.3483	0.0893	2779.66	525.044	-7.1227	0.3041	0.7475	0.0188
Ri	33.3333	R+S-	-8.3162	0.2128	85.4838	2.4042	0.1056	0.0295	185.062	62.0906	-9.206	0.1586	0.4422	0.0411
Ro	0	R+S+	-4.4189	0.2165	88.0543	2.9934	0.1921	0.0421	304.09	139.821	-5.3788	0.1266	0.6673	0.0427
